# Supplementary material for: CYP9Q1 Modulates Dopamine to Increase Sugar Responsiveness in Honeybees (Apis mellifera)
Source: Int J Mol Sci. 2024 Dec 18;25(24):13550. doi: 10.3390/ijms252413550 (PMC11678407; doi:10.3390/ijms252413550)
Supplement: Supplementary file 1 [file ijms-25-13550-s001.zip]

Archive with 1 entries (1 files):
- ijms-3329503-supplementary.pdf
